# Supplementary material for: Peripheral Soluble Immune Checkpoint-Related Proteins Were Associated with Survival and Treatment Efficacy of Osteosarcoma Patients, a Cohort Study
Source: Cancers (Basel). 2024 Apr 24;16(9):1628. doi: 10.3390/cancers16091628 (PMC11083464; doi:10.3390/cancers16091628)
Supplement: Supplementary file 1 [file cancers-16-01628-s001.zip]

Archive with 1 entries (1 files):
- cancers-2934872-supplementary.pdf
